# Supplementary material for: Targeting Psychological Pain After a Suicide Attempt: Scoping Review and Intervention Protocol
Source: J Clin Med. 2026 Apr 20;15(8):3124. doi: 10.3390/jcm15083124 (PMC13116882; doi:10.3390/jcm15083124)
Supplement: Supplementary file 1 [file jcm-15-03124-s001.zip]

Archive with 1 entries (1 files):
- jcm-4190417-supplementary.pdf
